# Supplementary material for: Differences in canine serum N-glycosylation pattern during infection and pregnancy
Source: Sci Rep. 2026 Jun 24;16:19569. doi: 10.1038/s41598-026-59457-z (PMC13294358; doi:10.1038/s41598-026-59457-z)
Supplement: Supplementary file 1 — Supplementary Material 1 [file 41598_2026_59457_MOESM1_ESM.xlsx]

## Sheet: Table S1
Glycan	Proposed structure	Glycan group*
A1		A		* Glycan groups, abbreviations:
FA1		F, A		A= Agalactosylated
A2		A		F= Fucosylated
FA2		F, A		G= Galactosylated
FA1G1-a		F, T, G		M= High mannose
M5		M		S= Sialylated
FA1G1-b		F, T, G		T= Terminally galactosylated
A2G1-a		T, G
A2G1-b		T, G
FA2G1-a		F, T, G
FA2G1-b		F, T, G
FA1G1+Mannose		F, T, G
M6a		M
M6b		M
A2G2		T, G
A1G1S1		G, S
FA2G2		F, T, G
FA2G2b		F, T, G
FA1G1S1		F, G, S
A2G1S1		G, S
A1G1Sg1		G, S
M7		M
FA1G1Sg1a		F, G, S
FA1G1Sg1b		F, G, S
A2G1Sg1		G, S
FA1G1S1+Mannose		F, G, S
A2G2S1		G, T, S
M8a		M
M8b		M
FA2G2S1		F, G, T, S
A2G2Sg1		G, T, S
FA2G4		F, G, T
FA1G1S1+2Mannose		F, G, S
FA2G2Sg1		F, G, T, S
A2G2S2-a		G, S
M9		M
FA2G3S1		F, G, T, S
A2G2S2-b		G, S
A2G2S2		G, S
FA2G2S2		F, G, S
A2G2S1Sg1		G, S
FA2G2S1Sg1		F, G, S
A2G2Sg2		G, S
FA2G2Sg2		F, G, S
A3G3S3-a		G, S
A3G3S3-b		G, S
A3G3S3-c		G, S
A3G3S3-d		G, S
A3S1G3S3		G, S
A3G3S3-e		G, S
A3G3S3-f		G, S
