# Supplementary material for: Differences in canine serum N-glycosylation pattern during infection and pregnancy
Source: Sci Rep. 2026 Jun 24;16:19569. doi: 10.1038/s41598-026-59457-z (PMC13294358; doi:10.1038/s41598-026-59457-z)
Supplement: Supplementary file 2 — Supplementary Material 2 [file 41598_2026_59457_MOESM2_ESM.xlsx]

## Sheet: Table S2
Supplementary Table S2. Abundance of N-glycans A2G2S2, FA2 and N-glycan groups (%)
	A2G2S2	FA2	Sialylated	Fucosylated	High mannose	Terminally galactosylated	Galactosylated	Agalactosylated complex
Pyometra, dog 1	57.1	13.11	75.1	27.61	4.32	9.85	79.02	16.47
Pyometra, dog 2	63.27	8.22	81.68	19.78	4.65	9.24	84.79	10.06
Pyometra, dog 3	49.73	13.48	72.21	31.47	4.63	12.94	77.04	17.39
Pyometra, dog 4	59.35	7.2	82.75	21.41	4.55	10.59	85.53	9.32
Pyometra, dog 5	57.94	11.42	76.7	24.17	4.57	9.39	80.09	14.86
Pyometra, dog 6	56.64	12.8	74.37	27.69	3.99	9.96	78.41	17.02
Pyometra, dog 7	58.69	8.28	80.52	22.99	3.87	13.61	85.62	10.24
Pyometra, dog 8	56.42	11.75	74.83	27.86	3.56	11.5	80.85	15.03
Pyometra, dog 9	60.94	8.7	79.03	21.63	4.15	9.6	83	12.08
Pyometra, dog 10	51.6	12.83	73.65	29.63	4.52	13.04	78.54	16.37
CIRD, dog 1	46.4	12.77	71.89	31.12	6.41	14.23	76.87	16.03
CIRD, dog 2	55.38	11.04	76.26	27.07	5.24	11.23	80.77	13.41
CIRD, dog 3	59.98	7.39	81.82	20.71	4.72	11.6	85.27	9.42
CIRD, dog 4	46.8	15.06	67.78	35.28	5.13	15.38	74.67	19.28
CIRD, dog 5	55.39	9.99	77.95	25.39	5	11.71	81.96	12.41
CIRD, dog 6	51.65	12.58	74.83	29.4	5.01	13.35	79.33	15.03
CIRD, dog 7	66.53	4.73	88.06	13.87	3.92	7.63	89.41	5.89
CIRD, dog 8	60.32	7.73	80.23	20.18	4.37	10.34	84.02	10.99
CIRD, dog 9	51.64	11.95	73.43	29.44	4.73	14.8	79.76	14.92
CIRD, dog 10	56.84	5.56	84.48	21.05	5.19	11.6	87.05	6.85
Pregnant, dog 1	54.68	12.06	77.01	27.22	4.5	12.29	80.92	14.38
Pregnant, dog 2	58.76	11.07	78.06	24.48	3.97	8.94	82.16	13.39
Pregnant, dog 3	64.52	7.78	81.71	18.62	4.61	8.15	84.98	9.98
Pregnant, dog 4	62.25	8.42	82.3	21.91	3.17	9.66	86.11	10.08
Pregnant, dog 5	56.16	13.22	75.21	28.13	3.9	10.45	78.91	16.72
Pregnant, dog 6	63.04	7.21	82.79	20.28	4.59	9.41	85.66	9.1
Pregnant, dog 7	58.07	7.7	80.32	22.09	4.86	12.05	84.03	10.38
Pregnant, dog 8	54.33	11.76	73.71	28.42	4.59	11.39	79.1	15.75
Pregnant, dog 9	62.36	8.04	82.71	19.71	4.32	9.86	85.9	9.2
Pregnant, dog 10	65.2	7.47	83.63	17.67	4.04	7.4	86.54	9.11
Healthy non-pregnant, dog 1	44.08	14.7	69.39	34.52	4.75	15.23	74.67	19.36
Healthy non-pregnant, dog 2	48.1	11.91	73.82	30.36	5.29	15.46	78.84	15.13
Healthy non-pregnant, dog 3	55.35	10.88	77.28	24.02	4.07	11.14	81.15	14.04
Healthy non-pregnant, dog 4	51.53	12.4	71.87	29.04	5.89	15.5	76.27	16.9
Healthy non-pregnant, dog 5	51.04	14.42	70.58	30.11	5.07	12.03	75.48	18.82
Healthy non-pregnant, dog 6	58.85	7.22	81.5	21.34	4.65	11.15	85.24	9.37
Healthy non-pregnant, dog 7	51.4	9.9	77.1	28.63	4.98	14.9	82.41	11.83
Healthy non-pregnant, dog 8	54.23	9.41	78.25	25.95	5.15	12.99	82.35	11.77
Healthy non-pregnant, dog 9	57.32	8.5	80.36	23.66	4.45	13.16	84.39	10.63
