# Supplementary material for: Differences in canine serum N-glycosylation pattern during infection and pregnancy
Source: Sci Rep. 2026 Jun 24;16:19569. doi: 10.1038/s41598-026-59457-z (PMC13294358; doi:10.1038/s41598-026-59457-z)
Supplement: Supplementary file 3 — Supplementary Material 3 [file 41598_2026_59457_MOESM3_ESM.xlsx]

## Sheet: Table S3
Supplementary Table S3. Information on the dogs included in the study
Category	Sex	Age, mean & median (years)	Age, range (years)	Additional information
Pregnancy	10 F	4.1; 4.0	2.7–5.6	5 nulliparous, 4 primiparous, 1 multiparous
CIRD	2F, 7M, 1MN	4.1; 3.0	1.3–14.2	2 pos PIV
Pyometra	10F	8.7; 9.0	5.9–12.0
Control	6F, 3M	3.9; 4.5	1.5–6.5
CIRD: canine infectious respiratory disease, F: female, M: male, MN: male, neutered, pos: positive using PCR, PIV: parainfluenza virus
